# Supplementary material for: Commiphora wildii Merxm. Essential Oil: Natural Heptane Source and Co-Product Valorization
Source: Molecules. 2023 Jan 16;28(2):891. doi: 10.3390/molecules28020891 (PMC9863203; doi:10.3390/molecules28020891)
Supplement: Supplementary file 1 [file molecules-28-00891-s001.zip]

Archive with 1 entries (1 files):
- molecules-2134033-supplementary.pdf
